# Supplementary material for: Eating Behaviors and Dietary Patterns of Women during Pregnancy: Optimizing the Universal ‘Teachable Moment’
Source: Nutrients. 2021 Sep 21;13(9):3298. doi: 10.3390/nu13093298 (PMC8471126; doi:10.3390/nu13093298)
Supplement: Supplementary file 1 [file nutrients-13-03298-s001.zip]

Archive with 2 entries (2 files):
- Modern Mommy Bites_Survey Questions_IRB Approved 11122020.pdf
- Supplementary Table 1.pdf
